# Supplementary material for: Deciphering the transcriptional regulation of the catabolism of lignin-derived aromatics in Rhodococcus opacus PD630
Source: Commun Biol. 2022 Oct 19;5:1109. doi: 10.1038/s42003-022-04069-2 (PMC9582017; doi:10.1038/s42003-022-04069-2)
Supplement: Supplementary file 4 — Supplementary Data 1 [file 42003_2022_4069_MOESM4_ESM.xlsx]

## Sheet: Figure 1
Fig. 1d
	WT			∆pheR1
Without	38.2276	45.1751	53.719	5.86204	11.2035	6.68009
With	7849.72	7511.29	7782.59	1065.05	1064.14	1187.47
Fig. 1e
	WT (OD)			∆pheR1 (OD)			WT (Con)			∆pheR1 (Con)
0	0.0554975	0.0570775	0.050955	0.05056	0.054905	0.05056	0.662001	0.666461	0.669433	0.672406	0.676865	0.669433
12	0.0412775	0.042265	0.0468075	0.0562875	0.0744575	0.050165	0.666461	0.664974	0.663488	0.667947	0.666461	0.67092
24	0.0949975	0.119685	0.130548	0.19829	0.1738	0.138448	0.657542	0.651596	0.653083	0.65011	0.651596	0.644164
36	0.173405	0.193353	0.237198	0.252207	0.296447	0.246085	0.586194	0.580249	0.574303	0.575789	0.549034	0.563898
42	0.274525	0.31995	0.391445	0.42739	0.51903	0.410405	0.508901	0.501469	0.45539	0.459849	0.416743	0.47174
48	0.435685	0.51034	0.724825	0.750895	0.919955	0.704482	0.384042	0.317153	0.172971	0.214591	0.0495987	0.222023
52	0.74418	0.822192	0.819823	0.868407	0.86189	0.870975	0.121541	0.0858672	0.075165	0.0585171	0.0543552	0.0579226
60	0.684338	0.65807	0.646813	0.707445	0.687102	0.716925	0.0656519	0.075165	0.0626791	0.0537606	0.0484095	0.0507878
Fig. 1g
	WT			∆pheR2
Without	0	0	0	0	0	0
With	92.8637	98.8464	101.329	9.46807	0.28698	6.46934
Fig. 1h
	WT (OD)			∆pheR2 (OD)			WT (Con)			∆pheR2 (Con)
0	0.0657675	0.065965	0.0784075	0.0649775	0.065965	0.0705075	0.707587	0.693541	0.718512	0.707587	0.693541	0.718512
12	0.0665575	0.158988	0.12956	0.0614225	0.0693225	0.058065	0.67169	0.679494	0.656083	0.676373	0.676373	0.693541
24	0.193945	0.22278	0.21567	0.122055	0.11455	0.156815	0.663887	0.668569	0.665447	0.696662	0.688858	0.698223
36	0.518438	0.485652	0.620545	0.153655	0.159383	0.177158	0.418851	0.467234	0.367347	0.684176	0.677933	0.690419
40	0.792765	0.6715	0.96064	0.158592	0.164715	0.15563	0.206903	0.321149	0.323646	0.695101	0.674812	0.687298
44	0.93773	0.99777	0.893095	0.167875	0.185848	0.180317	0.0445871	0.0502057	0.0433385	0.693541	0.684176	0.677933
48	0.84135	0.920547	0.85004	0.15484	0.182293	0.126202	0.061443	0.0564487	0.0483328	0.679494	0.665447	0.674812
Fig. 1i
	WT			∆pheR2
Without	0.983636	1.11603	2.86885	7.46778	8.36393	16.0783
With	8415.45	8766.9	8633.77	9484.83	8708.42	8973.23
Fig. 1j
	WT			∆pheR1
Without	0	0	0	0	0	0
With	93.4927	78.7974	91.1168	85.8683	71.503	87.5129
Fig. 1k
	WT			∆pheR1			∆pheR1 ∆pheR2
Without	23.9424	20.5066	23.8586	7.93427	9.12541	11.7429	39.9205	69.8451	33.8076
With	8541.8	8697.47	8539.93	2639.65	2764.29	2763.24	36.1561	45.117	54.2369

## Sheet: Figure 2
Fig. 2c
	WT			∆guaR
Without	7.00101	0	0	1.391	2.70572	4.09325
With	2623.25	2378.23	2424.02	8.69952	8.5541	15.1279
Fig. 2d
	WT (OD)			∆guaR (OD)			WT (Con)			∆guaR (Con)
0	0.060435	0.0515475	0.0515475	0.05214	0.05372	0.048585	0.569806	0.589279	0.605507	0.59577	0.586034	0.592525
12	0.323308	0.328245	0.308297	0.010665	0.0080975	0.007505	0.349107	0.345861	0.33937	0.576297	0.589279	0.56656
14	0.45188	0.487035	0.5056	0.0195525	0.0148125	0.0294275	0.199161	0.205652	0.209547	0.586034	0.586034	0.599016
17	0.677425	0.691645	0.676635	0.01264	0.0349575	0.02291	0.0219531	0.0180584	0.0193566	0.582788	0.592525	0.59577
20	0.619952	0.630815	0.647603	0.0298225	0.021725	0.01422	0.0245495	0.027146	0.0323389	0.586034	0.586034	0.59577
Fig. 2f
	WT			∆guaR
Without	2.57016	0.355824	1.54645	15.9397	15.7638	9.75489
With	516.51	500.775	470.261	383.824	339.166	302.743
Fig. 2g
	WT (OD)			∆guaR (OD)			WT (Con)			∆guaR (Con)
0	0.0475975	0.0428575	0.05688	0.0499675	0.0535225	0.0507575	0.976856	1.03972	1.03972	1.03343	1.024	1.05543
12	0.555963	0.473605	0.539175	0.59724	0.597043	0.557937	0.64212	0.651549	0.624833	0.605974	0.587116	0.651549
14	0.79237	0.762745	0.811133	0.859125	0.892502	0.85004	0.338028	0.349029	0.319956	0.341957	0.331742	0.330171
17	0.968145	0.978612	0.964195	0.9638	0.99461	1.00231	0.136244	0.134044	0.133887	0.129486	0.130272	0.128701
20	0.886775	0.912055	0.894675	0.886775	0.897835	0.886182	0.132158	0.134044	0.134672	0.129329	0.129486	0.129801

## Sheet: Figure 3
Fig. 3c
	WT			∆hbaR1
Without	11.6136	9.74433	13.2533	9.03655	3.00225	0
With	1243.36	1202.14	1256.38	7.35745	35.8596	34.2595
Fig. 3d
	WT (OD)			∆hbaR1 (OD)			WT (Con)			∆hbaR1 (Con)
0	0.062805	0.0570775	0.07505	0.0815675	0.0788025	0.072285	0.996458	1.02093	0.974026	1.04132	0.904691	1.01685
12	0.10191	0.126005	0.107835	0.0385125	0.0389075	0.0290325	0.904691	0.951594	0.927123	0.969948	1.03113	1.06783
18	0.429957	0.37762	0.417318	0.0124425	0.0163925	0.01896	0.588602	0.627348	0.59472	1.0352	1.00462	1.00665
22	0.941483	0.901982	0.931805	0.020935	0.02844	0.0282425	0.0227013	0.0667498	0.0227013	1.06375	1.00665	1.01073
24	1.01337	1.01021	1.00547	0.0156025	0.020145	0.01343	0	0	0	1.01889	1.06987	1.07395
Fig. 3f
	WT			∆hbaR2
Without	9.27362	3.27985	3.91902	0	5.0783	2.057
Wit	1608.5	1606.76	1618.68	1799.6	1861.25	1679.27
Fig. 3g
	WT (OD)			∆hbaR2 (OD)			WT (Con)			∆hbaR2 (Con)
0	0.068335	0.0535225	0.0553	0.0657675	0.0590525	0.0606325	1.03145	1.04164	1.06968	1.05439	1.06459	1.08753
12	0.219028	0.24727	0.253985	0.182095	0.32706	0.247665	0.812225	0.789284	0.789284	0.91164	0.605748	0.804578
18	0.825747	0.912845	0.889738	0.697372	0.909685	0.873937	0.0207293	0	0	0.18196	0	0
22	0.835622	0.828513	0.846682	0.891712	0.8532	0.876505	0	0	0	0	0	0
24	0.811527	0.8216	0.821403	0.811725	0.83582	0.821403	0	0	0	0	0	0

## Sheet: Figure 4
Fig. 4c
	WT			∆vanR1
Without	50.9355	43.9431	46.9883	41.6522	44.5039	39.6535
With	4497.29	4615.99	4923.22	21.9424	19.9953	26.0818
Fig. 4d
	WT (OD)			∆vanR1 (OD)			WT (Con)			∆vanR1 (Con)
0	0.051745	0.0566825	0.054905	0.050955	0.0606325	0.0539175	0.599341	0.569192	0.574845	0.599341	0.569192	0.574845
12	0.0341675	0.02686	0.0242925	0.026465	0.0223175	0.0207375	0.599341	0.601225	0.603109	0.600283	0.599341	0.613473
24	0.0316	0.0432525	0.0551025	0.01817	0.01264	0.013825	0.533391	0.553176	0.564482	0.61253	0.598398	0.611588
36	0.207572	0.29704	0.26623	0.017775	0.0124425	0.036735	0.31199	0.339311	0.37417	0.628547	0.603109	0.636084
40	0.31126	0.403492	0.36498	0.0203425	0.02765	0.0152075	0.183859	0.209297	0.280899	0.615357	0.637968	0.632315
48	0.34444	0.42502	0.359648	0.0124425	0.012245	0.009085	0.0319873	0.0530911	0.0410318	0.633257	0.624778	0.580498
Fig. 4f
	WT			∆vanR2
Without	8.63518	10.9664	9.52991	7.30175	3.13536	4.68464
With	4747.94	4339.14	4765.63	3487.17	3099.71	2110.53
Fig. 4g
	WT (OD)			∆vanR2 (OD)			WT (Con)			∆vanR2 (Con)
0	0.05214	0.0574725	0.057275	0.0677425	0.06952	0.0701125	0.599341	0.569192	0.574845	0.599341	0.569192	0.574845
12	0.0665575	0.0606325	0.0922325	0.123832	0.0408825	0.0551025	0.599341	0.601225	0.603109	0.59463	0.591803	0.592746
24	0.208757	0.191772	0.19592	0.21725	0.06636	0.0961825	0.533391	0.553176	0.564482	0.569192	0.564482	0.561655
36	0.406455	0.377422	0.379397	0.279265	0.130942	0.15642	0.31199	0.339311	0.37417	0.516433	0.485342	0.503243
40	0.459385	0.425612	0.450103	0.27413	0.167678	0.185255	0.183859	0.209297	0.280899	0.4665	0.445773	0.450483
44	0.502242	0.455435	0.47084	0.302175	0.220608	0.23226	0.0981251	0.116026	0.192339	0.418451	0.393013	0.418451
48	0.503428	0.46531	0.47716	0.28598	0.21725	0.22989	0.0319873	0.0530911	0.0410318	0.389245	0.399608	0.392071

## Sheet: Figure 5
Fig. 5d
	WT			∆catR
Without	38.5808	37.8533	41.2976	808.489	866.224	972.777
With	323.392	333.451	302.091	999.041	1005.23	1012.67
Fig. 5e
	WT			∆catR
Without	22.8528	22.7476	24.1586	756.477	833.67	907.874
With	606.13	639.03	664.03	1000.01	1021.63	1030.29
Fig. 5f
	WT			∆catR
Without	154.912	166.79	175.241	18.5342	4.24096	0
With	107.4	104.783	104.01	18.5306	10.5895	12.5031

## Sheet: Figure 6
Fig. 6c
	WT			∆pcaR
Without	33.197	33.3945	39.6722	196.522	232.042	211.011
With	84.792	85.4019	91.5789	197.906	180.93	198.474
Fig. 6e
	WT			∆pcaR
Without	70.8257	82.3446	71.3802	268.38	218.281	234.858
With	70.0132	69.0704	71.4026	276.281	266.97	251.977

## Sheet: Figure 7
Fig. 7a
	Growth (OD)			HBA (Con)			PHE (Con)
0	0.0523375	0.05372	0.052535	0.725675	0.766552	0.767456	0.727566	0.729384	0.729627
12	0.016985	0.025675	0.0250825	0.742785	0.740327	0.746438	0.725222	0.727754	0.755509
24	0.0989475	0.140027	0.103095	0.678041	0.705587	0.687407	0.742677	0.755377	0.70499
36	0.305928	0.33654	0.406257	0.504627	0.489635	0.427422	0.68369	0.729998	0.683479
42	0.457212	0.429365	0.52061	0.248146	0.282229	0.216512	0.667186	0.701658	0.618021
45	0.561887	0.56643	0.720085	0.104997	0.132643	0.077222	0.643074	0.642285	0.554978
48	0.76709	0.757413	0.96459	0	0	0	0.483076	0.524942	0.428048
51	1.17137	1.09533	1.12101	0	0	0	0.277882	0.254459	0.320535
54	1.16268	1.17473	1.1058	0	0	0	0	0	0
56	1.11271	1.17611	1.08605	0	0	0	0	0	0
Fig. 7b
	Growth (OD)			HBA (Con)			VAN (Con)
0	0.048585	0.0527325	0.055695	0.472152	0.505603	0.52456	0.48676	0.496778	0.517662
12	0.0207375	0.015405	0.0428575	0.495434	0.492995	0.493011	0.500318	0.498718	0.495672
24	0.201648	0.221595	0.44556	0.348386	0.22462	0.336497	0.399931	0.272678	0.386163
26	0.361425	0.36972	0.659452	0.234978	0.234332	0.11637	0.301319	0.300752	0.152507
28	0.525745	0.537792	0.862088	0.13459	0.133488	0.0210695	0.184604	0.181524	0
30	0.838388	0.837202	0.937928	0.0385974	0.0360334	0	0	0	0
32	0.9401	0.960047	0.92193	0	0	0	0	0	0
34	0.88322	0.909685	0.869988	0	0	0	0	0	0
Fig. 7c
	Growth (OD)			HBA (Con)			GUA (Con)
0	0.0474	0.039895	0.048585	0.747563	0.748893	0.748231	0.753774	0.753654	0.751624
12	0.245295	0.24885	0.261885	0.689849	0.74133	0.728107	0.67731	0.708672	0.717726
15	0.558135	0.540755	0.578477	0.282661	0.356992	0.310794	0.723488	0.695579	0.842347
17	0.720283	0.65412	0.705272	0.0736452	0.17586	0.122385	0.537714	0.63629	0.54507
19	0.996387	0.887762	0.938125	0	0	0	0.49162	0.588238	0.429447
21	1.28019	1.24978	1.2954	0	0	0	0.15895	0.25245	0.2052
23	1.39672	1.42516	1.48875	0	0	0	0	0	0
25	1.40304	1.42318	1.47256	0	0	0	0	0	0
Fig. 7g
	Negative Control			0 g/L HBA			0.6 g/L HBA			0.9 g/L HBA
0	0	0	0	0	0	0	0	0	0	0	0	0
12	0.268451	2.05405	8.64475	168.518	154.186	143.331	114.271	108.367	110.35	78.3639	68.3558	75.4238
14	0	0	0	128.702	121.438	132.185	100.936	104.188	93.2141	78.8888	64.9444	73.0322
16	0	0	0	87.3357	90.6035	90.5719	61.842	58.4725	66.8409	42.9771	43.2481	46.5847
18	0	0	0	73.8618	73.9943	68.652	62.2654	60.8038	62.7662	50.9965	56.5634	52.4488
20	0	1.39945	0	84.699	77.0092	76.0206	67.9507	66.018	64.8681	64.9419	65.0572	61.6408
22	0	0	0	92.7484	87.6055	85.9714	70.6692	74.1933	70.5525	72.658	74.5604	78.2202
24	2.77053	8.71075	0	97.1359	95.6404	93.8459	84.4911	79.896	86.2583	82.9069	87.4109	83.409
Fig. 7h
	Negative Control			0 g/L HBA			0.6 g/L HBA			0.9 g/L HBA
0	74.8185	0	147.953	229.232	165.271	208.83	171.427	179.045	100.844	113.101	194.719	69.3276
12	8.82353	18.9391	22.8155	1817.47	1798.34	1749.54	1368.92	1249.85	1457.54	1525.05	1613.14	1679.83
16	0	0	0	2694.23	2539.03	2673.13	1932.3	1914.74	1980.88	2137.5	2074.33	2101.63
20	5.44467	6.10703	9.0293	3793.69	3716.35	3788.6	2246.98	2165.88	2205.27	2511.92	2309.74	2232.17
24	13.3357	19.3282	17.6002	2125.14	2356.64	2256.06	1673.4	1603.64	2079.63	1659.58	1691.44	1738.39
27	19.1871	21.2006	24.1107	1963.59	1929.63	1981.22	1448.6	1429.28	1341.14	1754.79	1748.04	1816.61
36	29.8352	26.2002	23.0295	2249.28	2261.58	2192.36	1556.44	1533.99	1550.51	1842.95	1826.84	1823.73
Fig. 7i
	Negative Control			0 g/L HBA			0.6 g/L HBA			0.9 g/L HBA
0	194.297	190.566	98.6711	176.19	138.247	59.2815	40.9091	133.333	197.925	141.767	4.87802	145.344
12	5.37459	2.56648	11.7496	1410.07	1335.69	1368.53	421.639	407.222	453.246	494.767	516.55	523.284
16	3.37454	2.70029	4.2745	2135.94	2102.87	1974.08	1485.37	1552.63	1583.6	738.804	711.802	750
20	11.8415	7.45856	5.8909	3286.48	2978.82	3134.99	2882.76	2951.42	3058.78	2466.02	2408.08	2505
24	16.388	18.9146	19.6171	3688.02	3507.48	3617.96	3659.38	3746.61	3901.81	3976.44	3992.36	4139.19
27	20.6892	23.8477	20.5645	3635.36	3546.54	3580.36	3681.92	3798.65	3813.38	3967.58	3966.03	3851.73
36	29.0931	29.639	30.429	3631.97	3602.46	3579.9	3533.45	3698.07	3728.33	3916.33	3957.45	3975.22

## Sheet: Figure 8
Fig. 8a
	Growth (OD)			BEN (Con)			PHE (Con)
0	0.0553	0.04266	0.040685	0.752527	0.750194	0.747259	0.752461	0.750364	0.746625
12	0.056485	0.0558925	0.0574725	0.769045	0.765169	0.776231	0.723988	0.743093	0.785099
24	0.04187	0.056485	0.0669525	0.735788	0.711195	0.699386	0.737618	0.767973	0.736808
30	0.135287	0.189007	0.250825	0.608726	0.565439	0.522295	0.724764	0.734672	0.724379
34	0.271365	0.350168	0.45188	0.470916	0.378744	0.280069	0.714868	0.717488	0.654083
36	0.299015	0.427983	0.56801	0.34109	0.153367	0.21743	0.727403	0.702972	0.645989
38	0.50086	0.624297	0.661822	0.0386019	0.00729786	0.116911	0.604751	0.650386	0.690795
40	0.578083	0.708037	0.797307	0.0186679	0.00404737	0	0.642007	0.613992	0.47919
42	0.677623	0.782693	0.875517	0	0	0	0.574555	0.544921	0.360754
44	0.713173	0.868012	1.09395	0	0	0	0.342803	0.374507	0.110204
46	0.897835	1.17473	1.12535	0	0	0	0.100963	0.02716	0.00364874
48	1.10027	1.04833	0.9875	0	0	0	0	0	0
Fig. 8b
	Growth (OD)			BEN (Con)			VAN (Con)
0	0.0574725	0.05056	0.0503625	0.75093	0.754355	0.745596	0.697728	0.773567	0.784405
12	0.02686	0.011455	0.0132325	0.756062	0.760361	0.763013	0.800509	0.795616	0.795141
24	0.078605	0.0286375	0.0412775	0.607764	0.673075	0.669482	0.649323	0.754675	0.762683
26	0.30652	0.29704	0.251022	0.481363	0.480148	0.497705	0.685499	0.684477	0.696866
30	0.446547	0.426007	0.346217	0.354561	0.383914	0.425389	0.632542	0.6493	0.681145
32	0.69599	0.661428	0.52377	0.134622	0.168361	0.235566	0.520725	0.538088	0.580865
34	1.02028	1.03925	0.953727	0.0153878	0.00308967	0.00297781	0.275701	0.290521	0.369845
36	1.16347	1.17927	1.15715	0	0	0	0.0503367	0.0553264	0.124916
38	1.12002	1.15044	1.25689	0	0	0	0	0	0
Fig.8c
	Growth (OD)			BEN (Con)			GUA (Con)
0	0.0578675	0.0487825	0.0475975	0.746817	0.750176	0.752498	0.749968	0.750683	0.749036
12	0.154445	0.18091	0.154248	0.74022	0.732768	0.739192	0.661726	0.740353	0.740051
15	0.26228	0.278475	0.30889	0.677051	0.676477	0.682695	0.649689	0.702661	0.7052
18	0.432327	0.49375	0.485652	0.55288	0.568149	0.571461	0.571689	0.561916	0.614382
20	0.724627	0.830883	0.784272	0.473886	0.388177	0.241827	0.415776	0.452828	0.27142
22	1.12121	1.18638	1.1611	0.241827	0.199029	0.222793	0.27142	0.244163	0.248991
24	1.46525	1.56973	1.48757	0.048024	0.00837024	0.0115924	0.00949577	0	0
26	1.44096	1.42852	1.39949	0	0	0	0	0	0
Fig. 8g
	Negative Control			0 g/L BEN			0.9 g/L BEN			1.2 g/L BEN
0	0	0	10.9367	13.6031	0	30.057	0	0	0	0	0	8.45603
12	0	0	0	128.702	121.438	132.185	64.7579	56.5198	55.6484	84.6421	107.772	100.755
14	14.6919	8.03188	6.97681	102.846	107.602	103.491	110.975	92.0066	93.3662	140.083	132.962	135.961
16	14.6273	8.5977	10.6695	68.5111	66.7497	69.8927	73.4879	70.8385	74.7015	108.784	93.9791	97.5129
18	15.513	13.3916	12.46	70.7602	74.7879	81.5719	71.9034	73.1558	71.3064	89.3532	85.4777	87.0378
20	14.5052	15.3651	11.6364	82.786	85.3148	82.0599	112.349	117.954	104.016	74.5708	71.951	77.4625
22	23.6164	15.6651	13.0816	93.3966	89.8061	82.6559	185.53	191.615	174.18	161.666	153.162	161.389
24	18.906	16.3777	18.1127	94.0037	93.4425	89.3071	211.648	216.023	200.221	203.449	191.179	193.901
Fig. 8h
	Negative Control			0 g/L BEN			0.9 g/L BEN			1.2 g/L BEN
0	0	37.1704	0	72.8573	142.803	145.426	0	23.4186	11.1832	74.9994	132.355	131.768
12	0	0	0	1303.7	1237.74	1266.45	524.018	608.84	558.16	535.26	609.318	612.149
16	6.62425	1.19732	3.44753	2397.42	2443.72	2478.38	1030.56	982.282	1114.05	761.835	798.063	784.308
20	6.98156	3.70858	2.15287	1497.34	1480.18	1593.95	2932.23	2886.04	2943.98	2923.72	3392.32	2724.8
24	8.72452	6.17986	9.57884	1675.24	1638.14	1666.14	3012.28	3041.71	3011.65	3807.25	3924.68	3588.01
36	8.15084	7.16816	11.6866	1725.14	1701.07	1826.01	3188.43	3071.03	3131.44	3908.1	4092.91	3780.2
Fig. 8i
	Negative Control			0 g/L BEN			0.9 g/L BEN			1.2 g/L BEN
0	194.297	190.566	98.6711	176.19	138.247	59.2815	113.534	126.357	189.796	162.185	79.7469	90.6726
12	5.37459	2.56648	11.7496	1410.07	1335.69	1368.53	656.482	697.087	700	720.833	628.953	741.738
16	3.37454	2.70029	4.2745	1735.94	1702.87	1774.08	898.116	956.852	939.635	897.338	828.278	878.656
20	11.8415	7.45856	5.8909	3286.48	2978.82	3134.99	1169.07	1277.63	1266.88	1050.92	1062.39	1122.1
24	16.388	18.9146	19.6171	3688.02	3507.48	3617.96	2329.38	2889.31	2713.94	1525.1	1464.82	1649.94
27	20.6892	23.8477	20.5645	3635.36	3546.54	3580.36	3559.69	3874.69	3855.52	3101.58	2827.19	3372.37
36	29.0931	29.639	30.429	3631.97	3602.46	3579.9	4154.38	4329.99	4327.23	4996.93	4883.17	5064.05

## Sheet: Figure 9
Fig. 9b-d
	WT			∆hbaR1			∆pobA
Negative Control	7.11591	9.40899	9.94805	6.74244	5.74637	3.79279	5.08652	12.3138	7.07976
GUA	2106.6	2152.08	2162.48	2067.75	1981.69	1987.67	2060.08	2181.8	2168.3
GUA-HBA	759.1	726.455	779.202	2409.08	2175.1	2333.84	2465.15	2500.79	2521.55
GUA-PCA	2161.43	2375.99	2285.98	1841.62	2027	2013.44	1976.75	2053.67	2172.16
GUA-PCA-HBA	1005.6	1101.45	1034.34	2020.66	1893.21	2081.1	2009.57	2242.74	2181.74
