# Supplementary material for: Deciphering the transcriptional regulation of the catabolism of lignin-derived aromatics in Rhodococcus opacus PD630
Source: Commun Biol. 2022 Oct 19;5:1109. doi: 10.1038/s42003-022-04069-2 (PMC9582017; doi:10.1038/s42003-022-04069-2)
Supplement: Supplementary file 5 — Supplementary Data 2 [file 42003_2022_4069_MOESM5_ESM.xlsx]

## Sheet: Figure S1
Fig. S1a
GLU			PHE			CCMA			HBA			PCA
14.5485	12.3033	11.5237	8165.47	8127.03	8517.54	16.7769	17.0008	18.7404	46.7769	47.0008	48.7404	6.34884	5.79974	6.17086
Fig. S1b
GLU			PHE			CCMA			HBA			PCA
1.61921	4.4776	4.4776	100.245	108.229	101.344	98.0287	101.363	98.6545	26.7769	27.0008	18.7404	1.31489	0.205259	2.79894
Fig. S1c
GLU			GUA			CCMA			HBA			PCA
9.24096	3.24617	8.35819	1916.29	1947	1928.8	58.2354	53.8618	55.0695	12.5425	15.2252	11.6763	3.02751	1.10029	2.08219
Fig. S1d
GLU			BEN			CCMA			HBA			PCA
2.51651	1.99704	2.3372	493.4	495.487	505.174	59.1669	60.7212	59.215	14.9003	15.2109	16.9182	3.12937	3.92298	1.55155
Fig. S1e
GLU			HBA	HBA	HBA	CAT	CAT	CAT	PCA
1.46166	8.35825	6.55686	1233.48	1260.92	1293.26	116.159	101.991	106.716	3.86565	1.09941	1.41766
Fig. S1f
GLU			VAN			CAT			PCA
8.47054	3.82592	7.95546	3246.65	3778.79	3354.34	100.373	93.3421	91.0674	14.781	7.57026	12.7461
Fig. S1g
GLU			PHE			CAT			PCA
38.5808	37.8533	41.2976	495.542	548.172	514.795	555.882	575.705	598.734	36.8114	34.5254	34.9515
Fig. S1h
GLU			PHE	PHE	PHE	CAT			CCMA			PCA
154.912	166.79	175.241	102.074	109.873	113.541	134.863	112.191	120.722	107.4	104.783	104.01	168.88	163.577	151.652
Fig. S1i
GLU			PHE			BEN	BEN	BEN	GUA	GUA	GUA	CAT			CCMA			HBA			VAN			PCA
49.4727	44.6433	50.483	122.389	119.906	130.037	108.548	113.165	103.542	91.6049	84.2564	84.427	88.1481	105.423	95.4682	108.392	127.105	111.744	90.1473	87.8748	86.4569	83.2107	98.0219	63.8955	72.83	64.5651	87.5878

## Sheet: Figure S2
Fig. S2c
WT			∆pheB1
0.884207	0.896848	0.911857	0.904155	0.933582	0.96775
Fig. S2d
	Uninduced			Induced
Control	0.528905	0.52614	0.531275	0.560505	0.567418	0.551222
sgRNA PHE_1	0.517648	0.551222	0.527918	0.1106	0.09796	0.11297

## Sheet: Figure S3
Fig. s3b
	WT			∆catR
Without	51.6489	46.7326	54.2643	1071.96	1090.45	1099.69
With	427.739	425.818	418.946	1089.45	1087.93	1070.57
Fig. s3c
	WT			∆catR
Without	29.5763	47.7891	25.7829	500.964	484.514	502.456
With	449.131	422.404	448.613	506.829	515.696	524.608
Fig. s3d
	WT			∆catR
Without	89.3777	82.6825	99.0703	1528.72	1439.78	1290.98
With	1227.13	1296.01	1359.73	1413.06	1235.95	1360.36
Fig. s3e
	WT (OD)			∆catR (OD)			WT (Con)			∆catR (Con)
0	0.0604	0.0648	0.0645	0.0681	0.0683	0.0667	0.68727	0.679838	0.664974	0.656056	0.693216	0.657542
12	0.0841	0.0851	0.0816	0.097	0.0953	0.1037	0.636732	0.663488	0.678352	0.669433	0.659028	0.647137
16	0.1238	0.1302	0.1155	0.1411	0.1575	0.1689	0.633759	0.681325	0.615922	0.681325	0.639705	0.648624
20	0.1561	0.1756	0.1594	0.2134	0.2145	0.2258	0.656056	0.644164	0.656056	0.604031	0.636732	0.60849
24	0.2847	0.314	0.27	0.3502	0.3664	0.3813	0.584708	0.617409	0.620382	0.485118	0.537143	0.502955
36	0.681	0.7679	0.7715	0.8024	0.7898	0.7645	0.125406	0.123919	0.134324	0.135811	0.135811	0.125406
40	0.649	0.7379	0.7291	0.7482	0.7425	0.7391	0.106677	0.115595	0.115595	0.120947	0.12927	0.126298
Fig. s3f
	WT (OD)			∆catR (OD)			WT (Con)			∆catR (Con)
0	0.050955	0.047005	0.054905	0.056485	0.052535	0.05846	5.19233	5.2971	5.32329	5.28837	5.39314	5.46298
12	0.0254775	0.030415	0.0432525	0.0632	0.0578675	0.0641875	5.31456	5.19233	5.20106	5.21852	5.17487	5.13121
24	0.03634	0.0389075	0.04424	0.130152	0.123635	0.148322	5.05133	5.16134	4.92299	5.20106	4.79945	5.26218
36	0.05767	0.051745	0.100922	0.228112	0.24174	0.277883	5.0605	4.95136	4.92386	4.65975	4.52879	4.65975
48	0.13193	0.151482	0.185255	0.587168	0.701717	0.728775	4.5026	4.79072	4.45022	4.3018	4.19703	4.25814
60	0.316395	0.370313	0.49928	1.3744	1.53912	1.52371	4.3891	4.40656	4.21449	3.69937	3.69937	3.48111
72	1.03569	1.11034	1.54958	2.04314	2.11285	2.1885	3.80414	3.89145	3.67318	2.45088	1.9445	1.90958
84	2.78356	2.96526	3.10865	3.12721	3.12879	3.19002	1.04174	0.97015	0.940465	0.629651	0.502183	0.451544
90	3.0652	3.21017	3.16948	3.15407	3.12682	3.10628	0.264707	0.261215	0.262961	0.388683	0.336299	0.32233
Fig. s3g
	WT (OD)			∆catR (OD)			WT (Con)			∆catR (Con)
0	0.0475975	0.0511525	0.047795	0.0602375	0.064385	0.0554975	1.05407	1.15221	1.19947	1.19762	1.21765	1.1922
12	0.241543	0.248653	0.25675	0.359845	0.314815	0.31284	1.01227	1.1304	1.01564	1.08652	1.02239	1.0629
16	0.3555	0.3634	0.426995	0.59645	0.580058	0.576898	0.893088	0.910225	0.93593	0.7817	0.801693	0.813117
20	0.742007	0.753857	0.826932	1.07736	1.12397	1.08151	0.775209	0.75963	0.738859	0.614229	0.575282	0.580475
24	1.38289	1.40383	1.44136	1.59639	1.57921	1.5956	0.549317	0.493493	0.512967	0.37146	0.377951	0.374056
36	1.67697	1.66137	1.71766	1.6985	1.70956	1.71864	0.0679337	0.0835125	0.0752038	0.101688	0.102726	0.110516
40	1.62779	1.62306	1.63984	1.65683	1.66097	1.69751	0.0694916	0.0746845	0.0850704	0.0996105	0.0996105	0.104284

## Sheet: Figure S4
Fig. s4a
	WT			∆catR
Without	7.91153	5.72037	3.49524	6.64545	4.26891	1.39419
With	500.579	503.429	425.298	418.538	417.34	437.018
Fig. s4b
	WT			∆catR
Without	11.0551	10.1717	6.24955	23.6033	13.1956	14.7284
With	119.539	115.822	118.665	117.667	95.4834	86.9388
Fig. s4c
	WT			∆catR
Without	0.545894	10.7672	5.25847	12.3992	7.9906	0.238582
With	2634.57	2794.88	2758.36	1149	1165.45	1113.68

## Sheet: Figure S5
Fig. s5b
	Control			0 g/L HBA			0.6 g/L HBA			0.9 g/L HBA
0	17.2	16.543	12.924	27.213	26.369	22.394	71.221	66.263	65.127	97.4329	96.9324	93.3864
8	77.2213	66.2626	62.2494	580.394	621.458	638.08	308.59	355.973	349.836	375.572	374.783	400.251
12	39.5025	58.7531	37.4745	1004.1	963.936	1052.7	245.907	249.829	210.833	241.275	398.453	379.239
16	22.2928	16.8137	18.3517	1375.19	1347.19	1233.63	183.737	190.338	200.989	199.344	209.461	211.186
20	10.6928	11.6133	5.56034	1860.4	1855.89	1724.74	231.115	239.501	238.399	178.241	182.967	190.179
24	19.1952	12.9144	17.436	2085.7	2074.19	1961.44	621.309	557.089	710.548	173.161	157.119	152.489
36	53.7225	49.5499	61.9512	1658.53	1555.94	1539.38	2149.94	2254.87	2108.41	2042.75	1972.16	1980.32
Fig. s5c
	Control			0 g/L BEN			0.9 g/L BEN			1.2 g/L BEN
0	17.2	16.543	12.924	27.213	26.369	22.394	132.257	87.394	103.859	176.263	142.524	113.821
8	77.2213	66.2626	62.2494	580.394	621.458	638.08	432.701	387.227	403.822	376.242	542.151	513.248
12	39.5025	58.7531	37.4745	1004.1	963.936	1052.7	298.974	253.853	247.329	298.025	396.942	483.26
16	22.2928	16.8137	18.3517	1375.19	1347.19	1233.63	310	248.031	261.508	364.71	450.805	440
20	10.6928	11.6133	5.56034	1860.4	1855.89	1724.74	289.476	289.908	250.761	206.6	234.345	252.5
24	19.1952	12.9144	17.436	2085.7	2074.19	1961.44	406.823	674.227	490.484	193.245	192.708	213.598
36	53.7225	49.5499	61.9512	1658.53	1555.94	1539.38	3670.47	3364.08	3607.33	5059.29	3035.86	3590.85

## Sheet: Figure S6
Fig. s6a
	Growth (OD)			HBA (Con)			BEN (Con)
0	0.0377225	0.0385125	0.0361425	0.748351	0.749454	0.752316	0.783375	0.710877	0.755657
12	0.033575	0.030415	0.0523375	0.766562	0.801509	0.803567	0.751921	0.767896	0.780289
20	0.20303	0.208165	0.202042	0.65296	0.711065	0.685	0.607475	0.652489	0.647144
23	0.388483	0.37841	0.359055	0.608681	0.646784	0.644146	0.548885	0.577278	0.571514
25	0.824365	0.80027	0.843127	0.36295	0.442786	0.398444	0.247119	0.310554	0.274615
27	1.32404	1.27842	1.39198	0.0321082	0.109452	0.0572542	0	0	0
29	1.36769	1.43977	1.36492	0	0	0	0	0	0
Fig. s6c
	Negative Control			0 g/L BEN			0.6 g/L BEN			0.9 g/L BEN
0	17.0352	40.4502	107.846	41.2978	20.2839	41.2978	0	80.966	94.057	0	0	0
12	2.09119	3.68491	1.26312	1130.77	1057.71	1097.61	834.522	784.418	834.574	771.891	848.771	816.565
14	12.3868	12.4634	16.3984	1242.61	1194.01	1166.8	770.821	787.451	812.957	827.393	783.507	832.691
16	13.5391	15.0323	21.2917	1291.26	1299.92	1240.13	801.306	837.761	844.669	857.91	798.942	803.113
18	24.6512	23.1782	24.2641	1330.34	1262.21	1255.46	972.937	1003.75	992.831	908.23	866.877	963.63
20	23.5997	42.5992	25.4295	1343.22	1355.63	1324.29	1286.93	1339.14	1343.43	1434.56	1454.64	1438.34
22	22.4492	28.0347	30.018	1360.19	1336.3	1320.29	1424.91	1448.62	1457.88	1559.13	1587.87	1522.66
24	31.6522	35.896	36.8053	1362.26	1378.86	1339.29	1490.41	1536.15	1546.26	1598.6	1637.1	1595.34

## Sheet: Figure S7
Fig. s7a
	Growth (OD)			PHE (Con)			VAN (Con)
0	0.056485	0.05056	0.0503625	0.513034	0.560791	0.440976	0.518925	0.548991	0.444165
12	0.0535225	0.0626075	0.0748525	0.556383	0.550727	0.561185	0.412376	0.527921	0.526707
24	0.13193	0.196513	0.153655	0.563802	0.536608	0.566947	0.38936	0.471867	0.491682
36	0.209745	0.43687	0.261095	0.509805	0.402604	0.469616	0.334994	0.366742	0.406927
40	0.26702	0.615608	0.316987	0.278452	0.427517	0.474032	0.284538	0.35519	0.309031
43	0.567812	1.07657	0.66834	0.254933	0.0134448	0.162467	0.200402	0.0629685	0.161148
45	0.736873	1.08506	0.93299	0.126587	0	0.00598607	0.121327	0.0377454	0.0533383
48	1.00606	0.983748	1.03786	0	0	0	0	0	0
50	0.967947	0.904353	0.939903	0	0	0	0	0	0
Fig. s7c
	Negative Control			0 g/L VAN			0.15 g/L VAN			0.3 g/L VAN
0	31.6706	7.91766	7.91766	7.91766	7.91766	55.4236	126.682	102.93	102.93	197.941	150.435	197.941
12	89.9815	99.5982	87.354	2237.58	2320.34	2235.81	1175.33	1039.58	1152.54	1478.09	1399.51	1350.99
16	29.3299	37.4636	35.4633	2623.43	2385	2465.62	1324.25	1379.45	1359.53	1188.32	1492.01	1549.61
20	13.0106	10.9781	10.2858	2409.56	2641.38	2488.42	2541.28	2023.81	2335.98	1833.24	1588.71	1580.07
24	28.22	27.4516	25.2079	1911.61	1833.34	1918.51	2020.96	2254.79	2023.06	1576.9	1487.86	1581.12
36	54.2897	49.7775	50.2283	2054.44	2058.54	2091.44	2218.28	2135.77	2197.37	1679.08	1864.31	1859.76
Fig. s7d
	Negative Control			0 g/L PHE			0.15 g/L PHE			0.3 g/L PHE
0	0	37.1704	0	72.8573	142.803	145.426	112.262	131.768	141.551	42.177	115.213	85.4847
12	0	0	0	1303.7	1237.74	1266.45	1429.27	1124.48	1133.37	959.581	1275.96	1309.7
16	6.62425	1.19732	3.44753	2397.42	2443.72	2478.38	2352.55	2459.93	2464.45	2280.36	2069.87	2023.47
20	6.98156	3.70858	2.15287	1497.34	1480.18	1593.95	2270.12	2061.14	1697.83	3834.54	3703.14	3697.78
24	8.72452	6.17986	9.57884	1675.24	1638.14	1666.14	1824.71	1789.13	1838.31	2078.66	2315.16	2620.87
36	8.15084	7.16816	11.6866	1725.14	1701.07	1826.01	1972.63	1942.53	1929.87	2150.23	2155.32	2231.8

## Sheet: Figure S8
Fig. s8a
	Growth (OD)			PHE (Con)			GUA (Con)
0	0.06794	0.058855	0.0558925	0.480695	0.509476	0.509891	0.449224	0.529356	0.530889
12	0.0412775	0.039895	0.043845	0.485203	0.373684	0.48411	0.492793	0.41545	0.48658
24	0.102898	0.034365	0.107835	0.420413	0.438015	0.45191	0.468014	0.475335	0.47972
36	0.242332	0.357673	0.341477	0.257073	0.167352	0.272063	0.368923	0.339021	0.421406
40	0.373275	0.645232	0.5688	0.167277	0.017371	0.0626838	0.384643	0.349224	0.367171
44	0.578872	0.844313	0.744378	0.0202085	0.00081358	0	0.288622	0.233911	0.279226
48	0.746352	1.04063	1.00646	0	0	0	0.201729	0.021474	0.0454847
52	0.93378	0.987895	1.03273	0	0	0	0.110373	0.0425603	0.00253414
Fig. s8c
	Negative Control			0 g/L GUA			0.15 g/L GUA			0.3 g/L GUA
0	31.6706	7.91766	7.91766	7.91766	7.91766	55.4236	174.188	174.188	150.435	102.93	102.93	55.4236
12	89.9815	99.5982	87.354	2237.58	2320.34	2235.81	2048.18	2158.23	1841.24	1947.3	1896.05	2156.9
16	29.3299	37.4636	35.4633	2623.43	2385	2465.62	2701.81	2673.26	2735.11	2629.89	2575.29	2677.86
20	13.0106	10.9781	10.2858	2409.56	2641.38	2488.42	2653.34	2635.64	2587.26	2559.66	2458.32	2401.35
24	28.22	27.4516	25.2079	1911.61	1833.34	1918.51	1705.43	1642.39	1686.38	1941.63	1823.15	1975.85
36	54.2897	49.7775	50.2283	2054.44	2058.54	2091.44	1896.84	1893.1	1886.67	1558.92	1561.69	1583.19
Fig. s8d
	Negative Control			0 g/L PHE			0.15 g/L PHE			0.3 g/L PHE
0	194.297	190.566	98.6711	176.19	138.247	59.2815	356.371	118.251	8.12325	131.655	49.2063	151.389
12	5.37459	2.56648	11.7496	1410.07	1335.69	1368.53	634.093	625.241	588.404	774.275	756.938	739.946
16	3.37454	2.70029	4.2745	1735.94	1702.87	1774.08	1127.12	1169.68	1205.75	937.615	928.224	908.276
20	11.8415	7.45856	5.8909	3286.48	2978.82	3134.99	2742.48	3004.05	2921.84	969.572	1238.1	981.525
24	16.388	18.9146	19.6171	3688.02	3507.48	3617.96	5308.11	5431.38	5620.56	3499.7	4407.41	3331.2
27	20.6892	23.8477	20.5645	3635.36	3546.54	3580.36	5222.18	5372.66	5456.97	5614.42	6184.4	5400.01
36	29.0931	29.639	30.429	3631.97	3602.46	3579.9	5381.83	5564.51	5535.66	6621.95	7035.82	6736.05

## Sheet: Figure S9
Fig. s9a
	Growth (OD)			VAN (Con)			GUA (Con)
0	0.050955	0.0669525	0.06004	0.472852	0.501003	0.530335	0.50533	0.506284	0.487864
12	0.09401	0.106057	0.099935	0.443812	0.461289	0.463112	0.386024	0.443069	0.442475
18	0.320542	0.40922	0.335947	0.290924	0.278885	0.323869	0.3553	0.407603	0.414565
20	0.531473	0.673277	0.511723	0.148707	0.0873277	0.158095	0.31587	0.349012	0.362473
24	0.743983	0.870382	0.748328	0	0	0	0.249749	0.24485	0.293835
27	1.17335	1.22569	1.24089	0	0	0	0	0	0
30	1.11844	1.14511	1.1692	0	0	0	0	0	0
Fig. s9c
	Negative Control			0 g/L GUA			0.15 g/L GUA			0.3 g/L GUA
0	0	36.3656	56.9053	9.67574	36.6	58.5516	88.4534	69.6043	32.1396	99.2762	63.9247	96.9056
12	0.729628	0	0	1874.84	1853.91	1824.28	1971.65	2079.52	1976.03	2238.03	2013.55	2124.28
16	8.76809	7.10107	3.04106	2548.1	2470.08	2625.15	3076.14	3340.18	2901.49	3476.3	3329.21	3488.27
20	10.9711	10.4886	12.4663	1701.38	1660.73	1657.77	1595.73	1607.69	1656.64	1762.61	1677.92	1813.53
24	15.0707	12.6607	17.3833	1718.11	1643.96	1640.14	1757.1	1800.35	1730.59	1760.2	1749.76	1724.81
36	25.6979	26.4575	24.8305	1902.66	1795.54	1783.74	1927.31	2012.44	1914.39	1935.02	1924.3	1927.56
Fig. s9d
	Negative Control			0 g/L VAN			0.15 g/L VAN			0.3 g/L VAN
0	87.3074	85.2107	86.4441	72.4852	77.0145	70.2402	39.3898	148.967	184.292	231.138	225.629	193.115
12	51.1706	32.206	38.7576	1100.42	1095.32	1011.1	702.403	705.281	719.019	711.936	685.583	725.462
16	4.80458	6.46486	2.22153	1477.06	1505.18	1415.62	1729.66	1677.19	1673.43	1126.29	1077.95	1149.8
20	61.7109	64.3593	61.9218	1933.84	1886.15	1826.55	2104.37	2077.63	2150.89	2179.5	2225.77	2214.51
24	17.432	21.1351	20.0553	3019.19	3001.75	2926.54	3449.09	3581.54	3516.79	3583.03	3582.29	3257.93
36	41.6608	41.3521	39.2545	3131.95	2942.73	3078.64	3665.91	3716.96	3723.07	4187.57	4192.11	4351.15

## Sheet: Figure S10
Fig. s10
	WT			∆hbaR1			∆pobA
Negative Control	0	0	0	2.125	0	0	0	0	0
PHE	7742.83	7955.14	7658.98	7153.75	7327.27	7237.82	8048.56	7804.2	7926.43
PHE-HBA	1852.46	1682.42	1695.21	7848.26	6838.81	6153.42	10576.2	6643.78	10807.2

[truncated: 2 more sheets: Figure S11, Figure 12]
